# Supplementary material for: Development of Olive Oil Containing Phytosomal Nanocomplex for Improving Skin Delivery of Quercetin: Formulation Design Optimization, In Vitro and Ex Vivo Appraisals
Source: Pharmaceutics. 2023 Mar 31;15(4):1124. doi: 10.3390/pharmaceutics15041124 (PMC10145320; doi:10.3390/pharmaceutics15041124)
Supplement: Supplementary file 1 [file pharmaceutics-15-01124-s001.zip]

Archive with 1 entries (1 files):
- pharmaceutics-2273600-supplementary.pdf
